# Supplementary material for: Cytokinesis‐Defective 1 (CYT1) Positively Regulates Plant Antiviral Immunity by Promoting Callose Deposition and Ascorbic Acid Biosynthesis
Source: Mol Plant Pathol. 2025 Jul 9;26(7):e70126. doi: 10.1111/mpp.70126 (PMC12241708; doi:10.1111/mpp.70126)
Supplement: Supplementary file 5 — Table S1. TuMV peptides identified by tandem mass spectrometry. [file MPP-26-e70126-s002.xlsx]

## Sheet: Protein Peptide Information
Accession	Description	Mass	Score	Matches	Sequences	emPAI	Coverage
lcl|EF028235.1_prot_ABK27329.1_1	[protein=polyprotein] [protein_id=ABK27329.1] [location=131..10381] [gbkey=CDS]	388380	8993	406(329)	142(121)	3.81	46%
	Peptide	Unique	Matches	Modification	Observed	Mr(expt)	Mr(calc)	ppm	Miss	Score	Expect	Rank	Query
	K.LAIPHR.G	U	1		353.7249	705.4351	705.4286	9.32	0	57	2e-006	1	17
	K.LNAILIK.G	U	2		392.7711	783.5277	783.5218	7.53	0	37	0.0002	1	194
	K.YTFDSR.T	U	3		394.6856	787.3567	787.3501	8.38	0	36	0.00025	1	218
	K.FMTFTR.A	U	1		401.7025	801.3905	801.3844	7.63	0	(33)	0.00052	1	297
	K.SAVGALYK.G	U	1		404.7348	807.4550	807.4490	7.45	0	39	0.00013	1	325
	K.IVPRSSR.A	U	1		407.7457	813.4768	813.4821	-6.49	1	12	0.064	1	366
	K.F->M<-TFTR.A	U	2	Oxidation (M)	409.7005	817.3864	817.3793	8.71	0	36	0.00024	1	400
	R.IPFMCR.D	U	2		412.2043	822.3941	822.3880	7.35	0	(36)	0.00028	1	412
	R.IPF->M<-CR.D	U	3	Oxidation (M)	420.2021	838.3897	838.3830	8.02	0	45	3.1e-005	1	503
	R.EGIWIPK.L	U	4		421.7464	841.4782	841.4698	10.1	0	21	0.0086	1	527
	K.HLLEIAR.Y	U	3		426.2616	850.5087	850.5025	7.35	0	36	0.00024	1	604
	K.SGIPSELR.D	U	2		429.7415	857.4685	857.4607	9.13	0	31	0.00074	1	624
	R.DSEIVLNK.L	U	1		459.2545	916.4945	916.4865	8.67	0	14	0.037	1	936
	K.DVPPFPQK.L	U	1		464.2543	926.4940	926.4862	8.43	0	22	0.0057	1	961
	K.TSINYGER.I	U	1		470.2346	938.4546	938.4457	9.41	0	26	0.0026	1	1052
	K.HAVQILDR.Y	U	1		476.2768	950.5390	950.5298	9.76	0	59	1.2e-006	1	1144
	K.FKGDAGFGR.L	U	3		477.7481	953.4817	953.4719	10.3	1	29	0.0012	1	1163
	R.DKLVGELGK.W	U	1		479.7860	957.5574	957.5495	8.28	1	28	0.0017	1	1204
	K.KSGIPSELR.D	U	1		493.7899	985.5653	985.5556	9.81	1	24	0.004	1	1483
	K.LDVEETER.R	U	1		495.7436	989.4727	989.4665	6.22	0	4	0.44	1	1527
	R.GFTIPHYR.T	U	2		495.7655	989.5164	989.5083	8.17	0	12	0.06	1	1537
	K.MGVWNGSLK.A	U	1		496.2597	990.5048	990.4957	9.19	0	(8)	0.16	1	1544
	R.APWSVG->M<-TK.F	U	1	Oxidation (M)	496.7511	991.4876	991.4797	8.01	0	8	0.17	1	1572
	R.SLPELIEAK.A	U	1		500.2940	998.5735	998.5648	8.71	0	33	0.00056	1	1640
	K.FYCGWDR.L	U	2		502.2122	1002.4099	1002.4018	8.13	0	19	0.012	1	1673
	K.->M<-GVWNGSLK.A	U	1	Oxidation (M)	504.2572	1006.4999	1006.4906	9.25	0	14	0.043	1	1717
	K.GYTQYETR.A	U	1		509.2402	1016.4658	1016.4563	9.38	0	11	0.074	1	1807
	R.DHSISILEK.S	U	1		521.2868	1040.5590	1040.5502	8.50	0	32	0.00057	1	2140
	K.TNTVEQLIK.F	U	1		523.3032	1044.5918	1044.5815	9.82	0	15	0.032	1	2195
	K.FEGDTLVNR.I	U	2		525.7694	1049.5241	1049.5142	9.50	0	50	9e-006	1	2259
	R.EAYAKDLLK.Y	U	1		525.8001	1049.5855	1049.5757	9.41	1	10	0.1	1	2265
	K.IVHFSAMASK.G	U	1		545.7935	1089.5725	1089.5641	7.71	0	3	0.53	1	2656
	R.NGNFIWGER.G	U	2		546.7709	1091.5272	1091.5148	11.3	0	14	0.037	1	2687
	K.APYIAETALR.K	U	5		552.8109	1103.6073	1103.5975	8.88	0	51	8.8e-006	1	2816
	K.IVHFSA->M<-ASK.G	U	1	Oxidation (M)	553.7899	1105.5653	1105.5590	5.68	0	(2)	0.69	1	2852
	K.STGLPYHLSR.K	U	2		565.8057	1129.5969	1129.5880	7.89	0	38	0.00015	1	3157
	K.STGLPYHLSR.K	U	2		377.5400	1129.5982	1129.5880	9.03	0	(25)	0.0034	1	3159
	R.IVSILEWDR.S	U	4		565.8192	1129.6237	1129.6131	9.39	0	72	7e-008	1	3169
	K.TVEIVVSDLR.G	U	17		565.8304	1129.6463	1129.6343	10.7	0	77	2.2e-008	1	3186
	K.VDLTPHIPLK.V	U	2		566.8451	1131.6757	1131.6652	9.33	0	41	7.1e-005	1	3218
	R.NQDRPYMPR.Y	U	1		588.7877	1175.5609	1175.5506	8.79	0	6	0.23	1	3818
	K.VLPYLDTDSR.M	U	5		589.8123	1177.6100	1177.5979	10.2	0	63	5.1e-007	1	3848
	K.LRDSEIVLNK.L	U	4		593.8478	1185.6811	1185.6717	7.95	1	48	1.5e-005	1	3990
	K.CQMFDLYLK.L	U	1		609.2938	1216.5731	1216.5620	9.08	0	(38)	0.00015	1	4342
	R.NLNADHSFATK.T	U	1		406.5391	1216.5955	1216.5836	9.78	0	(10)	0.11	1	4344
	R.NLNADHSFATK.T	U	2		609.3057	1216.5968	1216.5836	10.8	0	53	5.4e-006	1	4345
	K.APYIAETALRK.L	U	1		411.5747	1231.7023	1231.6924	8.02	1	27	0.0021	1	4462
	K.APYIAETALRK.L	U	1		616.8585	1231.7025	1231.6924	8.17	1	(24)	0.0044	1	4463
	K.CQ->M<-FDLYLK.L	U	2	Oxidation (M)	617.2917	1232.5689	1232.5570	9.73	0	51	7.1e-006	1	4466
	K.TIQAYYMNNK.T	U	1		623.3059	1244.5973	1244.5859	9.12	0	34	0.00038	1	4616
	K.AQPINIDEVPR.A	U	5		626.3438	1250.6731	1250.6619	8.95	0	52	7e-006	1	4683
	K.TIQAYY->M<-NNK.T	U	2	Oxidation (M)	631.3027	1260.5908	1260.5808	7.89	0	(27)	0.0022	1	4808
	K.SAMPEGYVQER.T	U	2		633.7986	1265.5826	1265.5710	9.16	0	(45)	3.3e-005	1	4890
	K.SA->M<-PEGYVQER.T	U	2	Oxidation (M)	641.7954	1281.5763	1281.5659	8.06	0	65	3.5e-007	1	5117
	R.ICMVGSNFQTK.S	U	1		642.8121	1283.6097	1283.6002	7.38	0	(15)	0.032	1	5147
	R.IC->M<-VGSNFQTK.S	U	1	Oxidation (M)	650.8108	1299.6071	1299.5952	9.23	0	52	6.5e-006	1	5327
	K.LIVPTNFEVLR.E	U	2		650.8906	1299.7667	1299.7551	8.96	0	103	5.2e-011	1	5335
	R.YSVSVMSSYER.S	U	2		654.3060	1306.5975	1306.5863	8.55	0	(41)	7.7e-005	1	5417
	R.TINYLVPDVFK.F	U	1		654.8698	1307.7251	1307.7125	9.58	0	47	2e-005	1	5454
	R.YSVSV->M<-SSYER.S	U	4	Oxidation (M)	662.3041	1322.5937	1322.5813	9.43	0	62	6e-007	1	5624
	K.AIAHCPSQLVTK.H	U	4		662.8609	1323.7072	1323.6969	7.82	0	44	3.7e-005	1	5657
	K.AIAHCPSQLVTK.H	U	1		442.2430	1323.7073	1323.6969	7.85	0	(23)	0.0045	1	5658
	K.YIDLPEIEENK.M	U	2		681.8492	1361.6838	1361.6714	9.10	0	36	0.00023	1	6130
	K.DYFAEFTPEMK.E	U	2		689.3115	1376.6085	1376.5958	9.19	0	8	0.15	1	6218
	R.WMFEQLNGNLK.A	U	1		690.3489	1378.6833	1378.6703	9.43	0	(6)	0.24	1	6240
	R.CLLHECDYSGK.I	U	1		691.3027	1380.5908	1380.5802	7.66	0	9	0.14	1	6265
	K.LHLD->M<-WDVIVK.F	U	1	Oxidation (M)	692.8769	1383.7392	1383.7221	12.4	0	6	0.24	1	6321
	R.LKLDVEETERR.K	U	1		694.3863	1386.7581	1386.7467	8.29	2	7	0.18	1	6351
	K.DYFAEFTPE->M<-K.E	U	2	Oxidation (M)	697.3077	1392.6009	1392.5908	7.30	0	(6)	0.24	1	6430
	R.W->M<-FEQLNGNLK.A	U	2	Oxidation (M)	698.3469	1394.6793	1394.6653	10.1	0	16	0.028	1	6469
	K.GKCQMFDLYLK.L	U	1		701.8536	1401.6926	1401.6785	10.1	1	1	0.72	1	6541
	K.VGNIEITTSGTPSK.K	U	2		702.3784	1402.7423	1402.7304	8.49	0	26	0.0025	1	6546
	K.DLP->M<-KSEADLGGR.Y	U	2	Oxidation (M)	702.8478	1403.6810	1403.6715	6.80	1	11	0.081	1	6554
	R.TFTAAPLDTLLGGK.V	U	4		702.8975	1403.7804	1403.7660	10.2	0	43	4.7e-005	1	6565
	K.GATVTGEEFSQATK.H	U	1		713.3549	1424.6952	1424.6783	11.8	0	28	0.0017	1	6791
	R.YAFDFYEMTSR.T	U	1		715.3144	1428.6142	1428.6020	8.57	0	(3)	0.47	1	6848
	R.GVNAWLTASEYAR.L	U	5		719.3655	1436.7165	1436.7048	8.16	0	49	1.3e-005	1	6937
	K.GDLWFMSHQGHK.R	U	1		721.8413	1441.6681	1441.6561	8.29	0	(8)	0.16	1	6978
	K.SGIPSELRDSIIR.F	U	3		481.6081	1441.8024	1441.7889	9.36	1	18	0.015	1	6985
	K.SGIPSELRDSIIR.F	U	5		721.9092	1441.8039	1441.7889	10.4	1	(17)	0.018	1	6989
	K.ALKVDLTPHIPLK.V	U	1		722.9555	1443.8965	1443.8813	10.5	1	(1)	0.87	1	7024
	K.ALKVDLTPHIPLK.V	U	1		482.3062	1443.8967	1443.8813	10.7	1	8	0.16	1	7025
	R.YAFDFYE->M<-TSR.T	U	2	Oxidation (M)	723.3132	1444.6119	1444.5969	10.4	0	10	0.095	1	7029
	K.GDLWF->M<-SHQGHK.R	U	1	Oxidation (M)	486.8953	1457.6640	1457.6510	8.93	0	(12)	0.068	1	7135
	K.GDLWF->M<-SHQGHK.R	U	1	Oxidation (M)	729.8397	1457.6649	1457.6510	9.51	0	28	0.0016	1	7136
	R.EGIWIPKLEPER.I	U	1		733.9116	1465.8086	1465.7929	10.7	1	12	0.065	1	7210
	K.MTAEANHIVTTQR.R	U	1		736.3752	1470.7359	1470.7249	7.50	0	69	1.1e-007	1	7248
	R.TVTIIDTLIAEER.R	U	2		737.4187	1472.8228	1472.8086	9.67	0	74	4.2e-008	1	7267
	R.AEVKFEGDTLVNR.I	U	1		739.3913	1476.7680	1476.7572	7.31	1	35	0.0003	1	7327
	K.VFYPDVANAELPR.M	U	2		745.8931	1489.7716	1489.7565	10.1	0	72	6e-008	1	7440
	K.AELRPLEKVEANK.T	U	1		748.9321	1495.8497	1495.8358	9.31	1	55	3.1e-006	1	7474
	K.AELRPLEKVEANK.T	U	1		499.6242	1495.8507	1495.8358	9.98	1	(23)	0.0056	1	7475
	K.FSVSGEGEGDATYGK.L	U	3		752.3401	1502.6657	1502.6525	8.80	0	50	1.1e-005	1	7518
	K.TFASWWSHQLSR.G	U	3		753.3740	1504.7334	1504.7211	8.12	0	68	1.5e-007	1	7547
	K.TFASWWSHQLSR.G	U	1		502.5857	1504.7352	1504.7211	9.31	0	(36)	0.00027	1	7549
	K.APHLSEHIEPEEK.A	U	1		758.3799	1514.7452	1514.7365	5.76	0	43	5.4e-005	1	7605
	K.APHLSEHIEPEEK.A	U	1		505.9235	1514.7486	1514.7365	8.03	0	(13)	0.054	1	7607
	K.NTTQLHLLPIPDR.D	U	1		759.4322	1516.8498	1516.8362	9.01	0	27	0.0021	1	7617
	R.FFSNYFEIIDPK.K	U	1		760.3842	1518.7539	1518.7395	9.49	0	53	5e-006	1	7627
	K.YLHTIEAHEWVK.H	U	1		509.2696	1524.7870	1524.7725	9.54	0	12	0.066	1	7678
	R.EYFQPMLGQYQK.S	U	3		766.3721	1530.7296	1530.7177	7.78	0	36	0.00025	1	7707
	K.VGNIEITTSGTPSKK.H	U	3		766.4263	1530.8380	1530.8253	8.27	1	65	3.3e-007	1	7714
	K.VGNIEITTSGTPSKK.H	U	1		511.2870	1530.8391	1530.8253	9.02	1	(21)	0.0075	1	7716
	K.GIDFKEDGNILGHK.L	U	4		771.9056	1541.7966	1541.7838	8.31	1	65	2.8e-007	1	7801
	K.GIDFKEDGNILGHK.L	U	1		514.9401	1541.7984	1541.7838	9.44	1	(4)	0.42	1	7805
	R.EYFQP->M<-LGQYQK.S	U	3	Oxidation (M)	774.3708	1546.7270	1546.7126	9.33	0	(31)	0.00072	1	7835
	K.DHTCENISVLEGAK.S	U	2		786.8763	1571.7380	1571.7250	8.30	0	54	4e-006	1	7972
	K.VCDLHATIAGFPER.E	U	1		793.4016	1584.7885	1584.7719	10.5	0	41	7.6e-005	1	8107
	R.YDGSMHPQVHALLK.R	U	3		798.4094	1594.8043	1594.7926	7.34	0	(24)	0.0044	1	8230
	K.GDLWFMSHQGHKR.E	U	1		799.8946	1597.7746	1597.7572	10.9	1	(36)	0.00026	1	8249
	K.VAYTLQTDVNSIQR.T	U	5		804.4305	1606.8465	1606.8315	9.36	0	54	4.1e-006	1	8334
	R.YDGS->M<-HPQVHALLK.R	U	1	Oxidation (M)	806.4083	1610.8021	1610.7875	9.07	0	30	0.00099	1	8359
	K.GDLWF->M<-SHQGHKR.E	U	1	Oxidation (M)	538.9297	1613.7672	1613.7521	9.36	1	(27)	0.0019	1	8382
	K.GDLWF->M<-SHQGHKR.E	U	1	Oxidation (M)	807.8912	1613.7679	1613.7521	9.79	1	62	6.9e-007	1	8383
	K->.<-QLSQAPFHQNTTLR.M	U	3	Gln->pyro-Glu (N-term Q)	812.4218	1622.8291	1622.8165	7.74	0	(58)	1.7e-006	1	8459
	R.TVTIIDTLIAEERR.K	U	2		815.4694	1628.9242	1628.9097	8.87	1	24	0.0044	1	8499
	K.KKDYFAEFTPEMK.E	U	1		545.2750	1632.8032	1632.7858	10.7	2	(10)	0.093	1	8522
	K.KKDYFAEFTPEMK.E	U	2		817.4091	1632.8036	1632.7858	10.9	2	62	5.7e-007	1	8523
	K.QLSQAPFHQNTTLR.M	U	3		820.9357	1639.8568	1639.8430	8.38	0	58	1.6e-006	1	8584
	K.QLSQAPFHQNTTLR.M	U	2		547.6266	1639.8579	1639.8430	9.08	0	(48)	1.4e-005	1	8586
	K.GLSEVPSCIATEAALK.C	U	3		823.4341	1644.8536	1644.8392	8.73	0	42	5.9e-005	1	8614
	K.KKDYFAEFTPE->M<-K.E	U	1	Oxidation (M)	825.4041	1648.7937	1648.7807	7.88	2	(17)	0.018	1	8635
	R.DKEVNAGTSGTFSVPR.L	U	1		832.9235	1663.8325	1663.8166	9.56	1	52	5.9e-006	1	8727
	K.RFFSNYFEIIDPK.K	U	1		838.4375	1674.8604	1674.8406	11.9	1	48	1.6e-005	1	8786
	R.EKGDLWFMSHQGHK.R	U	3		850.4116	1698.8086	1698.7937	8.78	1	(46)	2.6e-005	1	8930
	R.EKGDLWF->M<-SHQGHK.R	U	1	Oxidation (M)	858.4088	1714.8031	1714.7886	8.45	1	61	8.2e-007	1	9022
	R.EKGDLWF->M<-SHQGHK.R	U	1	Oxidation (M)	572.6087	1714.8043	1714.7886	9.15	1	(15)	0.028	1	9023
	R.MDLLGEDELDSNEIR.V	U	2		874.9123	1747.8100	1747.7934	9.51	0	(48)	1.5e-005	1	9200
	R.->M<-DLLGEDELDSNEIR.V	U	3	Oxidation (M)	882.9105	1763.8065	1763.7883	10.3	0	80	1.1e-008	1	9295
	R.YDGS->M<-HPQVHALLKR.F	U	1	Oxidation (M)	589.9732	1766.8978	1766.8886	5.20	1	(13)	0.055	1	9328
	R.YDGS->M<-HPQVHALLKR.F	U	1	Oxidation (M)	884.4587	1766.9029	1766.8886	8.10	1	50	1e-005	1	9329
	K.VSTSQSVLAQLQIIER.S	U	1		886.5073	1771.0001	1770.9839	9.11	0	104	4.4e-011	1	9357
	K.AHINPTLMCDNQLDR.N	U	1		899.4308	1796.8471	1796.8298	9.67	0	1	0.89	1	9621
	K.WPTLLDVATACYFLK.V	U	1		899.4747	1796.9349	1796.9171	9.89	0	31	0.00085	1	9622
	R.LGFMEEWDIGEVMLR.N	U	2		912.9435	1823.8725	1823.8586	7.63	0	98	1.4e-010	1	9792
	R.LGFMEEWDIGEV->M<-LR.N	U	1	Oxidation (M)	920.9407	1839.8669	1839.8535	7.27	0	(56)	2.5e-006	1	9880
	R.LGF->M<-EEWDIGEVMLR.N	U	4	Oxidation (M)	920.9422	1839.8698	1839.8535	8.87	0	(92)	6.6e-010	1	9882
	R.EKGDLWFMSHQGHKR.E	U	1		928.4612	1854.9079	1854.8948	7.10	2	(55)	2.9e-006	1	10000
	R.EKGDLWFMSHQGHKR.E	U	2		619.3118	1854.9135	1854.8948	10.1	2	(39)	0.00013	1	10002
	R.LGF->M<-EEWDIGEV->M<-LR.N	U	1	2 Oxidation (M)	619.6287	1855.8642	1855.8485	8.46	0	(37)	0.00019	1	10008
	R.LGF->M<-EEWDIGEV->M<-LR.N	U	3	2 Oxidation (M)	928.9398	1855.8651	1855.8485	8.97	0	(62)	5.8e-007	1	10009
	R.EKGDLWF->M<-SHQGHKR.E	U	1	Oxidation (M)	468.7343	1870.9081	1870.8897	9.87	2	(28)	0.0014	1	10093
	R.EKGDLWF->M<-SHQGHKR.E	U	1	Oxidation (M)	624.6436	1870.9090	1870.8897	10.3	2	(52)	6.3e-006	1	10094
	R.EKGDLWF->M<-SHQGHKR.E	U	1	Oxidation (M)	936.4627	1870.9107	1870.8897	11.3	2	61	7.8e-007	1	10095
	R.LEAICAA->M<-IESWGYDK.L	U	2	Oxidation (M)	936.9356	1871.8567	1871.8433	7.12	0	43	5.3e-005	1	10102
	K.FINMYGFDPEDFSAVR.F	U	1		954.4440	1906.8734	1906.8560	9.12	0	72	5.7e-008	1	10270
	K.FIN->M<-YGFDPEDFSAVR.F	U	1	Oxidation (M)	962.4426	1922.8706	1922.8509	10.2	0	(52)	6.8e-006	1	10355
	K.IAHESDKDILLMGAVGSGK.S	U	2		971.0181	1940.0216	1940.0037	9.22	1	117	2.1e-012	1	10427
	R.DIPEKLHLDMWDVIVK.F	U	1		651.0236	1950.0490	1950.0285	10.6	1	31	0.00077	1	10468
	R.DIPEKLHLDMWDVIVK.F	U	1		976.0320	1950.0495	1950.0285	10.8	1	(29)	0.0012	1	10469
	K.YATPIEAGNIDCDLFEK.T	U	5		978.4656	1954.9166	1954.8982	9.40	0	47	1.9e-005	1	10492
	K.IAHESDKDILL->M<-GAVGSGK.S	U	2	Oxidation (M)	979.0154	1956.0163	1955.9986	9.06	1	(104)	4.2e-011	1	10503
	K.IAHESDKDILL->M<-GAVGSGK.S	U	1	Oxidation (M)	490.0119	1956.0185	1955.9986	10.2	1	(13)	0.053	1	10505
	K.IAHESDKDILL->M<-GAVGSGK.S	U	2	Oxidation (M)	653.0139	1956.0197	1955.9986	10.8	1	(48)	1.6e-005	1	10506
	R.ANNELVPVDHESNSMFR.G	U	2		979.9636	1957.9127	1957.8952	8.93	0	(32)	0.00058	1	10510
	R.ANNELVPVDHESNSMFR.G	U	1		653.6458	1957.9156	1957.8952	10.4	0	(18)	0.015	1	10511
	R.DIPEKLHLD->M<-WDVIVK.F	U	2	Oxidation (M)	656.3541	1966.0406	1966.0234	8.74	1	(2)	0.68	1	10573
	R.DIPEKLHLD->M<-WDVIVK.F	U	1	Oxidation (M)	984.0283	1966.0420	1966.0234	9.46	1	(6)	0.27	1	10574
	R.ANNELVPVDHESNS->M<-FR.G	U	4	Oxidation (M)	987.9605	1973.9065	1973.8901	8.28	0	51	8.8e-006	1	10621
	R.ANNELVPVDHESNS->M<-FR.G	U	2	Oxidation (M)	658.9767	1973.9082	1973.8901	9.17	0	(17)	0.022	1	10623
	K.YIDLPEIEENK->M<-YIAK.E	U	1	Oxidation (M)	662.3392	1983.9957	1983.9863	4.75	1	(17)	0.02	1	10676
	K.YIDLPEIEENK->M<-YIAK.E	U	2	Oxidation (M)	993.0081	1984.0016	1983.9863	7.71	1	35	0.0003	1	10677
	K.DYFAEFTPEMKEEILK.Q	U	1		663.9946	1988.9621	1988.9441	9.03	1	(29)	0.0012	1	10709
	K.DYFAEFTPEMKEEILK.Q	U	1		995.4886	1988.9626	1988.9441	9.32	1	57	2.1e-006	1	10710
	K.GNVLLLEPTRPLAENVHK.Q	U	2		1000.5774	1999.1402	1999.1214	9.40	0	31	0.00083	1	10767
	K.GNVLLLEPTRPLAENVHK.Q	U	2		667.3881	1999.1424	1999.1214	10.5	0	(16)	0.022	1	10769
	R.TMSVFEITPFYTSQVVR.Y	U	1		1003.0181	2004.0216	2004.0027	9.44	0	(73)	5e-008	1	10786
	R.TMSVFEITPFYTSQVVR.Y	U	1		669.0145	2004.0218	2004.0027	9.53	0	(57)	2.1e-006	1	10787
	K.DYFAEFTPE->M<-KEEILK.Q	U	4	Oxidation (M)	1003.4855	2004.9564	2004.9390	8.67	1	(28)	0.0014	1	10797
	K.DYFAEFTPE->M<-KEEILK.Q	U	3	Oxidation (M)	669.3264	2004.9574	2004.9390	9.19	1	(22)	0.0061	1	10798
	R.QIMAHFSDVAEAYIEKR.N	U	1		670.0074	2007.0005	2006.9884	6.06	1	55	3.4e-006	1	10810
	R.T->M<-SVFEITPFYTSQVVR.Y	U	1	Oxidation (M)	1011.0149	2020.0152	2019.9976	8.73	0	73	4.7e-008	1	10867
	R.T->M<-SVFEITPFYTSQVVR.Y	U	1	Oxidation (M)	674.3464	2020.0173	2019.9976	9.75	0	(46)	2.8e-005	1	10868
	R.KFIN->M<-YGFDPEDFSAVR.F	U	2	Oxidation (M)	1026.4857	2050.9569	2050.9459	5.38	1	41	7.8e-005	1	11018
	K.VCVDDFNNQFYDHNLR.A	U	5		1028.4618	2054.9090	2054.8905	9.02	0	104	3.8e-011	1	11036
	K.VCVDDFNNQFYDHNLR.A	U	4		685.9774	2054.9103	2054.8905	9.62	0	(65)	2.9e-007	1	11040
	K.GDNILVYVASYNEVDALSK.L	U	1		1035.5305	2069.0465	2069.0317	7.16	0	56	2.6e-006	1	11111
	K.IIHVVDSYGSLSTGYHVLK.T	U	2		1044.5707	2087.1268	2087.1051	10.4	0	34	0.00041	1	11201
	K.IIHVVDSYGSLSTGYHVLK.T	U	1		696.7166	2087.1280	2087.1051	11.0	0	(30)	0.001	1	11202
	K.KDYFAEFTPEMKEEILK.Q	U	1		706.6934	2117.0583	2117.0390	9.07	2	(13)	0.055	1	11282
	K.KDYFAEFTPEMKEEILK.Q	U	1		1059.5365	2117.0584	2117.0390	9.16	2	55	3.2e-006	1	11283
	R.KGNVLLLEPTRPLAENVHK.Q	U	2		710.0847	2127.2323	2127.2164	7.50	1	(20)	0.01	1	11307
	R.KGNVLLLEPTRPLAENVHK.Q	U	2		1064.6240	2127.2335	2127.2164	8.04	1	43	5.4e-005	1	11309
	R.KGNVLLLEPTRPLAENVHK.Q	U	1		532.8159	2127.2343	2127.2164	8.44	1	(10)	0.099	1	11310
	K.KDYFAEFTPE->M<-KEEILK.Q	U	3	Oxidation (M)	1067.5321	2133.0496	2133.0340	7.35	2	(31)	0.00076	1	11331
	K.KDYFAEFTPE->M<-KEEILK.Q	U	1	Oxidation (M)	712.0259	2133.0560	2133.0340	10.3	2	(26)	0.0023	1	11332
	R.AYIADKAPHLSEHIEPEEK.A	U	2		726.3729	2176.0969	2176.0800	7.79	1	47	2.1e-005	1	11494
	R.AYIADKAPHLSEHIEPEEK.A	U	1		1089.0593	2176.1041	2176.0800	11.1	1	(45)	3.5e-005	1	11498
	K.FYAWMIEQAPFSSLAQEGK.A	U	1		1102.0403	2202.0660	2202.0455	9.29	0	(55)	3.3e-006	1	11586
	K.FYAW->M<-IEQAPFSSLAQEGK.A	U	1	Oxidation (M)	1110.0372	2218.0599	2218.0405	8.77	0	74	3.6e-008	1	11659
	R.EVYGDDDTIEHFFGDAYTK.K	U	1		1111.4908	2220.9671	2220.9488	8.26	0	35	0.00028	1	11669
	R.EVYGDDDTIEHFFGDAYTK.K	U	1		741.3300	2220.9681	2220.9488	8.68	0	(27)	0.0021	1	11670
	R.NLYTEIVYTPISTPDGTLVK.K	U	1		742.0709	2223.1909	2223.1675	10.6	0	(29)	0.0012	1	11679
	R.NLYTEIVYTPISTPDGTLVK.K	U	1		1112.6067	2223.1988	2223.1675	14.1	0	66	2.3e-007	1	11680
	K.VCDLHATIAGFPERENELR.Q	U	2		743.0425	2226.1056	2226.0851	9.20	1	7	0.19	1	11697
	K.VCDLHATIAGFPERENELR.Q	U	1		1114.0623	2226.1100	2226.0851	11.2	1	(7)	0.2	1	11699
	K.NTTQLHLLPIPDRDLLLIR.L	U	1		747.7805	2240.3197	2240.3005	8.60	1	(27)	0.0021	1	11757
	K.NTTQLHLLPIPDRDLLLIR.L	U	1		1121.1676	2240.3206	2240.3005	9.01	1	44	3.6e-005	1	11758
	R.GANNNLFGLDGNVGTTVENTER.H	U	1		1146.5565	2291.0985	2291.0778	9.02	0	8	0.14	1	11999
	R.EQMKGEPVEPYPVTVECVSK.L	U	1		1153.5663	2305.1180	2305.0970	9.11	1	23	0.0052	1	12038
	R.EQ->M<-KGEPVEPYPVTVECVSK.L	U	1	Oxidation (M)	774.7083	2321.1029	2321.0919	4.73	1	(4)	0.37	1	12124
	R.EQ->M<-KGEPVEPYPVTVECVSK.L	U	1	Oxidation (M)	1161.5593	2321.1041	2321.0919	5.24	1	(11)	0.08	1	12125
	R.KFYAWMIEQAPFSSLAQEGK.A	U	1		1166.0856	2330.1566	2330.1405	6.90	1	(44)	3.7e-005	1	12165
	R.KFYAWMIEQAPFSSLAQEGK.A	U	1		777.7275	2330.1608	2330.1405	8.71	1	49	1.4e-005	1	12167
	R.EVYGDDDTIEHFFGDAYTKK.G	U	1		784.0297	2349.0672	2349.0437	9.97	1	42	6.5e-005	1	12229
	R.EVYGDDDTIEHFFGDAYTKK.G	U	1		1175.5436	2349.0726	2349.0437	12.3	1	(33)	0.00047	1	12230
	R.NLYTEIVYTPISTPDGTLVKK.F	U	3		1176.6493	2351.2840	2351.2624	9.19	1	60	1.1e-006	1	12238
	R.NLYTEIVYTPISTPDGTLVKK.F	U	3		784.7688	2351.2846	2351.2624	9.42	1	(51)	7.2e-006	1	12239
	K.TVTSNCVSSSNFSLQSITNAIK.S	U	1		1179.5972	2357.1798	2357.1533	11.2	0	47	2.2e-005	1	12257
	K.SITSIVSETSTIMPVENSQFWK.H	U	1		828.7558	2483.2456	2483.2254	8.13	0	(32)	0.00064	1	12535
	K.SITSIVSETSTIMPVENSQFWK.H	U	1		1242.6309	2483.2472	2483.2254	8.77	0	(48)	1.4e-005	1	12536
	K.SITSIVSETSTI->M<-PVENSQFWK.H	U	1	Oxidation (M)	834.0892	2499.2457	2499.2203	10.2	0	(29)	0.0013	1	12570
	K.SITSIVSETSTI->M<-PVENSQFWK.H	U	1	Oxidation (M)	1250.6332	2499.2518	2499.2203	12.6	0	51	7.7e-006	1	12571
	R.NLFVDFELSSDGD->M<-LQQLPAEK.T	U	1	Oxidation (M)	1256.6138	2511.2130	2511.1839	11.6	0	48	1.6e-005	1	12612
	R.VALNLDHLILYTPEQTDLSNTR.S	U	1		842.7858	2525.3355	2525.3125	9.08	0	46	2.4e-005	1	12635
	R.LEAICAAMIESWGYDKLTHEIR.K	U	1		869.4375	2605.2907	2605.2668	9.15	1	(42)	6.4e-005	1	12891
	R.LEAICAAMIESWGYDKLTHEIR.K	U	1		1303.6528	2605.2911	2605.2668	9.32	1	52	6.9e-006	1	12892
	R.GLTAFGSAPISVMTSGFALNYFANNR.M	U	1		902.7902	2705.3488	2705.3272	8.01	0	57	1.8e-006	1	13164
	R.GYGFETCNYVTDENDIFEALNMK.S	U	1		910.7363	2729.1872	2729.1625	9.03	0	(17)	0.022	1	13221
	R.GYGFETCNYVTDENDIFEALNMK.S	U	1		1365.6010	2729.1873	2729.1625	9.10	0	(51)	7.8e-006	1	13222
	R.LEAICAAMIESWGYDKLTHEIRK.F	U	1		912.1363	2733.3870	2733.3618	9.24	2	56	2.3e-006	1	13231
	R.GYGFETCNYVTDENDIFEALN->M<-K.S	U	1	Oxidation (M)	916.0674	2745.1805	2745.1574	8.40	0	(45)	3.4e-005	1	13256
	R.GYGFETCNYVTDENDIFEALN->M<-K.S	U	1	Oxidation (M)	1373.5978	2745.1810	2745.1574	8.59	0	55	3.1e-006	1	13257
	R.F->M<-G->M<-LLH->M<-AEPNWELADGGYTILR.D	U	1	3 Oxidation (M)	938.4515	2812.3328	2812.3023	10.9	0	27	0.002	1	13405
	K.GNNSGQPSTVVDNTLMVILAVNYSLKK.S	U	1		954.8458	2861.5155	2861.4957	6.91	1	18	0.016	1	13481
	K.ILGLHSLANFQNSINYFAAFPDDFAEK.Y	U	1		1014.8467	3041.5184	3041.4923	8.58	0	32	0.00065	1	13975
	R.FVDPLTGATLDDNPLTDITLVQEHFGNIR.M	U	2		1071.2221	3210.6443	3210.6197	7.66	0	71	7.6e-008	1	14320
	R.FFVNGDDLLLSVHPEYEYILDTMADNFR.E	U	2		1111.8718	3332.5937	3332.5700	7.11	0	66	2.8e-007	1	14515
	R.FFVNGDDLLLSVHPEYEYILDT->M<-ADNFR.E	U	1	Oxidation (M)	1117.2063	3348.5971	3348.5649	9.61	0	(27)	0.0022	1	14531
	R.DYNPISNNICHLTNVSDGASNSLYGVGFGPLILTNR.H	U	1		1298.3168	3891.9285	3891.8850	11.2	0	57	2.1e-006	1	15295
	R.LLESLPDGWVYCDADGSQFDSSLSPYLINAVLNIR.L	U	1		1309.9924	3926.9555	3926.9037	13.2	0	77	2.1e-008	1	15320
lcl|EF028235.1_prot_ABK27329.1_1	[protein=polyprotein] [protein_id=ABK27329.1] [location=131..10381] [gbkey=CDS]	388380	3145	173(131)	89(69)	1.17	26%
	Peptide	Unique	Matches	Modification	Observed	Mr(expt)	Mr(calc)	ppm	Miss	Score	Expect	Rank	Query
	K.LAIPHR.G	U	1		353.7249	705.4353	705.4286	9.60	0	57	2e-006	1	27
	K.YTFDSR.T	U	2		394.6861	787.3576	787.3501	9.63	0	36	0.00024	1	295
	K.FMTFTR.A	U	1		401.7029	801.3911	801.3844	8.48	0	(14)	0.044	1	416
	K.IVPRSSR.A	U	2		407.7463	813.4781	813.4821	-4.85	1	15	0.031	1	505
	K.F->M<-TFTR.A	U	2	Oxidation (M)	409.7008	817.3871	817.3793	9.54	0	37	0.00019	1	540
	R.IPFMCR.D	U	2		412.2054	822.3963	822.3880	10.1	0	38	0.00014	1	565
	R.IPF->M<-CR.D	U	3	Oxidation (M)	420.2029	838.3913	838.3830	9.98	0	(26)	0.0024	1	670
	R.EGIWIPK.L	U	3		421.7461	841.4776	841.4698	9.34	0	18	0.017	1	692
	K.HLLEIAR.Y	U	2		426.2622	850.5099	850.5025	8.78	0	38	0.00015	1	800
	K.SGIPSELR.D	U	1		429.7419	857.4693	857.4607	10.0	0	31	0.00078	1	821
	K.SQLLEFR.N	U	1		446.7520	891.4893	891.4814	8.92	0	32	0.00069	1	1032
	R.DSEIVLNK.L	U	1		459.2549	916.4952	916.4865	9.46	0	14	0.045	1	1285
	K.TSINYGER.I	U	1		470.2349	938.4553	938.4457	10.2	0	38	0.00018	1	1427
	K.HAVQILDR.Y	U	1		476.2769	950.5392	950.5298	9.97	0	40	8.9e-005	1	1532
	K.FKGDAGFGR.L	U	2		477.7479	953.4813	953.4719	9.82	1	25	0.0029	1	1549
	R.DKLVGELGK.W	U	1		479.7864	957.5582	957.5495	9.11	1	33	0.00053	1	1612
	K.LGFRQPEK.G	U	1		487.7736	973.5326	973.5345	-1.98	1	3	0.52	1	1826
	K.LDVEETER.R	U	1		495.7452	989.4757	989.4665	9.31	0	9	0.13	1	2040
	R.GFTIPHYR.T	U	2		495.7660	989.5175	989.5083	9.28	0	17	0.021	1	2046
	R.APWSVG->M<-TK.F	U	1	Oxidation (M)	496.7508	991.4871	991.4797	7.45	0	5	0.29	1	2073
	K.FYCGWDR.L	U	1		502.2133	1002.4120	1002.4018	10.2	0	10	0.1	1	2216
	K.->M<-GVWNGSLK.A	U	1	Oxidation (M)	504.2574	1006.5003	1006.4906	9.62	0	1	0.76	1	2257
	K.GYTQYETR.A	U	1		509.2402	1016.4658	1016.4563	9.38	0	6	0.28	1	2382
	R.DHSISILEK.S	U	1		521.2872	1040.5599	1040.5502	9.33	0	17	0.019	1	2733
	K.TNTVEQLIK.F	U	1		523.3032	1044.5919	1044.5815	9.93	0	11	0.088	1	2800
	K.FEGDTLVNR.I	U	1		525.7694	1049.5243	1049.5142	9.62	0	36	0.00024	1	2859
	R.NGNFIWGER.G	U	1		546.7701	1091.5257	1091.5148	9.98	0	4	0.44	1	3344
	K.APYIAETALR.K	U	3		552.8116	1103.6086	1103.5975	10.1	0	48	1.6e-005	1	3495
	K.STGLPYHLSR.K	U	1		377.5395	1129.5966	1129.5880	7.65	0	(23)	0.0047	1	3948
	K.STGLPYHLSR.K	U	2		565.8060	1129.5975	1129.5880	8.42	0	23	0.0046	1	3949
	R.IVSILEWDR.S	U	5		565.8196	1129.6246	1129.6131	10.1	0	60	1.1e-006	1	3958
	K.TVEIVVSDLR.G	U	4		565.8300	1129.6454	1129.6343	9.80	0	63	4.5e-007	1	3963
	K.VDLTPHIPLK.V	U	1		566.8457	1131.6768	1131.6652	10.3	0	12	0.061	1	4009
	K.LDVEETERR.K	U	1		573.7964	1145.5782	1145.5676	9.24	1	15	0.03	1	4223
	K.VLPYLDTDSR.M	U	4		589.8123	1177.6100	1177.5979	10.2	0	54	4.3e-006	1	4772
	K.LRDSEIVLNK.L	U	2		593.8483	1185.6821	1185.6717	8.77	1	53	5.5e-006	1	4910
	R.NLNADHSFATK.T	U	1		609.3046	1216.5947	1216.5836	9.10	0	47	1.9e-005	1	5372
	K.CQ->M<-FDLYLK.L	U	2	Oxidation (M)	617.2914	1232.5682	1232.5570	9.12	0	42	6.2e-005	1	5513
	K.AQPINIDEVPR.A	U	3		626.3435	1250.6725	1250.6619	8.47	0	42	6.7e-005	1	5758
	K.TIQAYY->M<-NNK.T	U	1	Oxidation (M)	631.3037	1260.5929	1260.5808	9.54	0	13	0.055	1	5900
	K.SAMPEGYVQER.T	U	1		633.7979	1265.5811	1265.5710	8.01	0	43	4.6e-005	1	5982
	K.SA->M<-PEGYVQER.T	U	1	Oxidation (M)	641.7952	1281.5758	1281.5659	7.69	0	(35)	0.0003	1	6220
	R.ICMVGSNFQTK.S	U	1		642.8140	1283.6134	1283.6002	10.2	0	37	0.0002	1	6252
	R.IC->M<-VGSNFQTK.S	U	1	Oxidation (M)	650.8116	1299.6086	1299.5952	10.4	0	(30)	0.00098	1	6481
	K.LIVPTNFEVLR.E	U	2		650.8912	1299.7679	1299.7551	9.90	0	56	2.3e-006	1	6488
	R.YSVSVMSSYER.S	U	1		654.3062	1306.5979	1306.5863	8.83	0	(30)	0.00092	1	6580
	R.TINYLVPDVFK.F	U	1		654.8710	1307.7275	1307.7125	11.4	0	55	2.9e-006	1	6607
	R.YSVSV->M<-SSYER.S	U	2	Oxidation (M)	662.3039	1322.5932	1322.5813	9.05	0	55	2.9e-006	1	6828
	K.AIAHCPSQLVTK.H	U	2		662.8611	1323.7077	1323.6969	8.20	0	(32)	0.00069	1	6850
	K.AIAHCPSQLVTK.H	U	1		442.2436	1323.7090	1323.6969	9.17	0	38	0.00016	1	6851
	K.YIDLPEIEENK.M	U	2		681.8498	1361.6851	1361.6714	10.1	0	43	4.8e-005	1	7401
	K.DYFAEFTPEMK.E	U	1		689.3112	1376.6078	1376.5958	8.66	0	2	0.62	1	7486
	R.CLLHECDYSGK.I	U	1		691.3029	1380.5912	1380.5802	7.93	0	7	0.2	1	7533
	R.LKLDVEETERR.K	U	1		694.3867	1386.7589	1386.7467	8.82	2	10	0.11	1	7632
	R.TFTAAPLDTLLGGK.V	U	2		702.8972	1403.7798	1403.7660	9.78	0	27	0.0021	1	7847
	K.GATVTGEEFSQATK.H	U	1		713.3541	1424.6936	1424.6783	10.7	0	34	0.00043	1	8123
	R.GVNAWLTASEYAR.L	U	2		719.3659	1436.7173	1436.7048	8.68	0	57	1.9e-006	1	8304
	K.SGIPSELRDSIIR.F	U	3		721.9089	1441.8032	1441.7889	9.93	1	17	0.022	1	8363
	R.YAFDFYE->M<-TSR.T	U	1	Oxidation (M)	723.3127	1444.6108	1444.5969	9.62	0	1	0.8	1	8397
	K.MTAEANHIVTTQR.R	U	1		736.3762	1470.7378	1470.7249	8.75	0	49	1.3e-005	1	8711
	R.TVTIIDTLIAEER.R	U	1		737.4211	1472.8277	1472.8086	13.0	0	10	0.094	1	8745
	R.AEVKFEGDTLVNR.I	U	1		739.3925	1476.7704	1476.7572	8.88	1	42	5.8e-005	1	8804
	K.VFYPDVANAELPR.M	U	2		745.8926	1489.7707	1489.7565	9.54	0	86	2.7e-009	1	8949
	K.FSVSGEGEGDATYGK.L	U	1		752.3400	1502.6655	1502.6525	8.64	0	14	0.043	1	9070
	K.TFASWWSHQLSR.G	U	2		753.3729	1504.7313	1504.7211	6.74	0	50	9.6e-006	1	9104
	K.APHLSEHIEPEEK.A	U	1		505.9236	1514.7489	1514.7365	8.21	0	(16)	0.026	1	9167
	K.APHLSEHIEPEEK.A	U	1		758.3820	1514.7494	1514.7365	8.51	0	29	0.0011	1	9168
	R.FFSNYFEIIDPK.K	U	1		760.3840	1518.7535	1518.7395	9.24	0	26	0.0024	1	9184
	R.EYFQPMLGQYQK.S	U	1		766.3726	1530.7307	1530.7177	8.50	0	(31)	0.00083	1	9306
	K.VGNIEITTSGTPSKK.H	U	2		766.4268	1530.8391	1530.8253	8.99	1	53	5.4e-006	1	9312
	K.VGNIEITTSGTPSKK.H	U	1		511.2878	1530.8414	1530.8253	10.5	1	(5)	0.33	1	9314
	K.GIDFKEDGNILGHK.L	U	2		771.9053	1541.7961	1541.7838	7.98	1	35	0.00034	1	9424
	R.EYFQP->M<-LGQYQK.S	U	3	Oxidation (M)	774.3710	1546.7275	1546.7126	9.64	0	39	0.00014	1	9467
	K.DHTCENISVLEGAK.S	U	1		786.8768	1571.7390	1571.7250	8.93	0	62	6.2e-007	1	9673
	R.YDGSMHPQVHALLK.R	U	1		798.4122	1594.8099	1594.7926	10.9	0	23	0.0045	1	9930
	K.VAYTLQTDVNSIQR.T	U	2		804.4305	1606.8464	1606.8315	9.29	0	67	2.1e-007	1	10045
	K->.<-QLSQAPFHQNTTLR.M	U	2	Gln->pyro-Glu (N-term Q)	812.4226	1622.8305	1622.8165	8.65	0	(48)	1.4e-005	1	10196
	R.TVTIIDTLIAEERR.K	U	1		815.4713	1628.9279	1628.9097	11.2	1	10	0.098	1	10238
	K.KKDYFAEFTPEMK.E	U	1		817.4079	1632.8012	1632.7858	9.49	2	18	0.016	1	10272
	K.QLSQAPFHQNTTLR.M	U	1		547.6267	1639.8581	1639.8430	9.19	0	(30)	0.001	1	10346
	K.QLSQAPFHQNTTLR.M	U	2		820.9379	1639.8612	1639.8430	11.1	0	70	9.6e-008	1	10347
	K.GLSEVPSCIATEAALK.C	U	2		823.4347	1644.8548	1644.8392	9.47	0	24	0.0045	1	10388
	R.EKGDLWFMSHQGHK.R	U	1		850.4107	1698.8069	1698.7937	7.78	1	(28)	0.0016	1	10841
	R.EKGDLWF->M<-SHQGHK.R	U	1	Oxidation (M)	858.4086	1714.8027	1714.7886	8.24	1	44	3.9e-005	1	10986
	R.EKGDLWF->M<-SHQGHK.R	U	1	Oxidation (M)	572.6089	1714.8048	1714.7886	9.49	1	(14)	0.036	1	10987
	R.EKGDLWFMSHQGHKR.E	U	1		619.3103	1854.9091	1854.8948	7.72	2	2	0.66	1	12076
	K.FIN->M<-YGFDPEDFSAVR.F	U	1	Oxidation (M)	962.4416	1922.8686	1922.8509	9.22	0	54	3.9e-006	1	12411
	K.IAHESDKDILLMGAVGSGK.S	U	1		971.0190	1940.0235	1940.0037	10.2	1	83	4.6e-009	1	12477
	K.YATPIEAGNIDCDLFEK.T	U	3		978.4658	1954.9171	1954.8982	9.65	0	60	1e-006	1	12536
	K.IAHESDKDILL->M<-GAVGSGK.S	U	1	Oxidation (M)	979.0159	1956.0173	1955.9986	9.56	1	(67)	1.8e-007	1	12550
	K.IAHESDKDILL->M<-GAVGSGK.S	U	1	Oxidation (M)	653.0139	1956.0197	1955.9986	10.8	1	(50)	9.2e-006	1	12552
	R.ANNELVPVDHESNSMFR.G	U	1		979.9634	1957.9123	1957.8952	8.75	0	(22)	0.0057	1	12563
	R.ANNELVPVDHESNSMFR.G	U	1		653.6451	1957.9136	1957.8952	9.39	0	(22)	0.0061	1	12564
	R.ANNELVPVDHESNS->M<-FR.G	U	2	Oxidation (M)	987.9608	1973.9071	1973.8901	8.60	0	31	0.00079	1	12639
	R.ANNELVPVDHESNS->M<-FR.G	U	1	Oxidation (M)	658.9765	1973.9077	1973.8901	8.89	0	(14)	0.04	1	12640
	K.YIDLPEIEENK->M<-YIAK.E	U	1	Oxidation (M)	993.0087	1984.0029	1983.9863	8.39	1	8	0.15	1	12676
	K.DYFAEFTPEMKEEILK.Q	U	1		995.4874	1988.9602	1988.9441	8.09	1	63	5.3e-007	1	12701
	K.GNVLLLEPTRPLAENVHK.Q	U	1		1000.5773	1999.1400	1999.1214	9.28	0	34	0.00037	1	12739
	K.GNVLLLEPTRPLAENVHK.Q	U	1		667.3882	1999.1429	1999.1214	10.7	0	(18)	0.015	1	12740
	R.TMSVFEITPFYTSQVVR.Y	U	1		1003.0184	2004.0223	2004.0027	9.80	0	45	2.9e-005	1	12762
	K.DYFAEFTPE->M<-KEEILK.Q	U	1	Oxidation (M)	669.3256	2004.9549	2004.9390	7.90	1	(2)	0.7	1	12764
	K.DYFAEFTPE->M<-KEEILK.Q	U	3	Oxidation (M)	1003.4856	2004.9566	2004.9390	8.80	1	(28)	0.0018	1	12766
	R.T->M<-SVFEITPFYTSQVVR.Y	U	1	Oxidation (M)	1011.0161	2020.0175	2019.9976	9.88	0	(41)	7.1e-005	1	12829
	K.VCVDDFNNQFYDHNLR.A	U	3		1028.4624	2054.9102	2054.8905	9.62	0	74	4e-008	1	12958
	K.VCVDDFNNQFYDHNLR.A	U	1		685.9777	2054.9113	2054.8905	10.1	0	(61)	8.7e-007	1	12959
	K.IIHVVDSYGSLSTGYHVLK.T	U	1		1044.5697	2087.1248	2087.1051	9.44	0	(19)	0.014	1	13093
	K.IIHVVDSYGSLSTGYHVLK.T	U	1		696.7168	2087.1286	2087.1051	11.2	0	19	0.011	1	13094
	R.KGNVLLLEPTRPLAENVHK.Q	U	2		710.0852	2127.2338	2127.2164	8.19	1	24	0.0042	1	13205
	R.AYIADKAPHLSEHIEPEEK.A	U	1		1089.0566	2176.0987	2176.0800	8.61	1	38	0.00017	1	13371
	R.AYIADKAPHLSEHIEPEEK.A	U	2		726.3737	2176.0992	2176.0800	8.81	1	(8)	0.15	1	13372
	K.FYAWMIEQAPFSSLAQEGK.A	U	1		1102.0400	2202.0655	2202.0455	9.07	0	26	0.0024	1	13463
	R.NLYTEIVYTPISTPDGTLVK.K	U	1		742.0721	2223.1946	2223.1675	12.2	0	(1)	0.75	1	13533
	R.NLYTEIVYTPISTPDGTLVK.K	U	1		1112.6052	2223.1959	2223.1675	12.8	0	68	1.6e-007	1	13534
	K.VCDLHATIAGFPERENELR.Q	U	1		743.0413	2226.1020	2226.0851	7.56	1	2	0.57	1	13551
	K.NTTQLHLLPIPDRDLLLIR.L	U	1		747.7812	2240.3217	2240.3005	9.50	1	1	0.73	1	13601
	R.NLYTEIVYTPISTPDGTLVKK.F	U	1		1176.6493	2351.2840	2351.2624	9.19	1	53	5e-006	1	13913
	R.NLYTEIVYTPISTPDGTLVKK.F	U	2		784.7699	2351.2879	2351.2624	10.8	1	(38)	0.00018	1	13915
