# Supplementary material for: Cytokinesis‐Defective 1 (CYT1) Positively Regulates Plant Antiviral Immunity by Promoting Callose Deposition and Ascorbic Acid Biosynthesis
Source: Mol Plant Pathol. 2025 Jul 9;26(7):e70126. doi: 10.1111/mpp.70126 (PMC12241708; doi:10.1111/mpp.70126)
Supplement: Supplementary file 6 — Table S2. NIb‐interacting candidates identified by tandem mass spectrometry. [file MPP-26-e70126-s005.xlsx]

## Sheet: Sheet1
Accession	Gene Name	Description	Mass	Score	Matches	Sequences	emPAI	Coverage	Entry	Subcellular location [CC]
sp|P21238|CPNA1_ARATH	CPN60A1	Chaperonin 60 subunit alpha 1, chloroplastic OS=Arabidopsis thaliana OX=3702 GN=CPN60A1 PE=1 SV=2	62205	31	6(1)	5(1)	0.05	9%	P21238	SUBCELLULAR LOCATION: Plastid, Chloroplast.
sp|P25856|G3PA1_ARATH	GAPA1	Glyceraldehyde-3-phosphate dehydrogenase GAPA1, chloroplastic OS=Arabidopsis thaliana OX=3702 GN=GAPA1 PE=1 SV=3	42748	45	3(2)	3(2)	0.16	8%	P25856	SUBCELLULAR LOCATION: Plastid, Chloroplast membrane; Peripheral membrane protein. Plastid, Chloroplast stroma.
sp|Q9C7C4|EML1_ARATH	EML1	Protein EMSY-LIKE 1 OS=Arabidopsis thaliana OX=3702 GN=EML1 PE=1 SV=1	36889	20	2(1)	2(1)	0.09	8%	Q9C7C4
sp|Q9STF2|PTA16_ARATH	PTAC16	Protein PLASTID TRANSCRIPTIONALLY ACTIVE 16, chloroplastic OS=Arabidopsis thaliana OX=3702 GN=PTAC16 PE=1 SV=1	54325	39	4(2)	3(1)	0.06	7%	Q9STF2	SUBCELLULAR LOCATION: Plastid, Chloroplast stroma, Chloroplast nucleoid {ECO:0000269|PubMed:16326926, ECO:0000269|PubMed:22616989}. Plastid, Chloroplast thylakoid membrane {ECO:0000269|PubMed:21877139, ECO:0000269|PubMed:22616989}; Peripheral membrane protein {ECO:0000269|PubMed:22616989}; Stromal side {ECO:0000269|PubMed:22616989}.
sp|O81845|PUMP1_ARATH	PUMP1	Mitochondrial uncoupling protein 1 OS=Arabidopsis thaliana OX=3702 GN=PUMP1 PE=1 SV=1	32983	18	2(1)	2(1)	0.10	7%	O81845
sp|Q42525|HXK1_ARATH	HXK1	Hexokinase-1 OS=Arabidopsis thaliana OX=3702 GN=HXK1 PE=1 SV=2	54015	62	3(1)	3(1)	0.06	6%	Q42525
sp|Q9STE8|TC753_ARATH	TOC75-3	Protein TOC75-3, chloroplastic OS=Arabidopsis thaliana OX=3702 GN=TOC75-3 PE=1 SV=1	89589	97	6(4)	4(2)	0.11	6%	Q9STE8	SUBCELLULAR LOCATION: Plastid, Chloroplast outer membrane {ECO:0000269|PubMed:12766230, ECO:0000269|PubMed:15090618}; Multi-pass membrane protein {ECO:0000269|PubMed:12766230, ECO:0000269|PubMed:15090618}.
sp|Q0WPZ7|GLE1_ARATH	GLE1	mRNA export factor GLE1 OS=Arabidopsis thaliana OX=3702 GN=GLE1 PE=1 SV=1	69939	26	4(1)	4(1)	0.05	5%	Q0WPZ7
sp|P83484|ATPBN_ARATH	At5g08690	ATP synthase subunit beta-2, mitochondrial OS=Arabidopsis thaliana OX=3702 GN=At5g08690 PE=1 SV=1	59847	59	3(1)	3(1)	0.05	5%	P83484
sp|Q9FK63|CARLK_ARATH	CAMRLK	Calmodulin-binding receptor kinase CaMRLK OS=Arabidopsis thaliana OX=3702 GN=CAMRLK PE=1 SV=1	74189	18	4(1)	3(1)	0.04	5%	Q9FK63
sp|Q27IK7|KN12C_ARATH	KIN12C	Kinesin-like protein KIN-12C OS=Arabidopsis thaliana OX=3702 GN=KIN12C PE=1 SV=1	235843	21	12(1)	12(1)	0.01	5%	Q27IK7
sp|Q9FLQ4|ODO2A_ARATH	At5g55070	Dihydrolipoyllysine-residue succinyltransferase component of 2-oxoglutarate dehydrogenase complex 1, mitochondrial OS=Arabidopsis thaliana OX=3702 GN=At5g55070 PE=1 SV=1	50273	16	3(2)	2(1)	0.07	4%	Q9FLQ4
sp|O22287|GMPP1_ARATH	CYT1	Mannose-1-phosphate guanylyltransferase 1 OS=Arabidopsis thaliana OX=3702 GN=CYT1 PE=1 SV=1	39837	16	2(1)	2(1)	0.08	4%	O22287
sp|Q8LBI1|RL51_ARATH	RPL5A	60S ribosomal protein L5-1 OS=Arabidopsis thaliana OX=3702 GN=RPL5A PE=1 SV=2	34394	22	1(1)	1(1)	0.10	4%	Q8LBI1
sp|O81283|TC159_ARATH	TOC159	Translocase of chloroplast 159, chloroplastic OS=Arabidopsis thaliana OX=3702 GN=TOC159 PE=1 SV=1	161006	28	7(1)	6(1)	0.02	4%	O81283	SUBCELLULAR LOCATION: Plastid, Chloroplast outer membrane; Single-pass membrane protein. Cytoplasm. Note=Cycles between the cytoplasm and Chloroplast, probably as a soluble preprotein receptor. The anchoring to the Chloroplast outer membrane required the GTPase activity and GDP, and is dependent of interactions with TOC33 as well as TOC34 and TOC75. May contain beta barrel transmembrane regions.
sp|P29515|TBB7_ARATH	TUBB7	Tubulin beta-7 chain OS=Arabidopsis thaliana OX=3702 GN=TUBB7 PE=2 SV=1	51341	17	2(1)	2(1)	0.06	4%	P29515
sp|A4GSN8|NUA_ARATH	NUA	Nuclear-pore anchor OS=Arabidopsis thaliana OX=3702 GN=NUA PE=1 SV=1	237637	23	10(1)	9(1)	0.01	4%	A4GSN8
sp|Q9FIE3|VIN3_ARATH	VIN3	Protein VERNALIZATION INSENSITIVE 3 OS=Arabidopsis thaliana OX=3702 GN=VIN3 PE=1 SV=2	71128	15	4(1)	3(1)	0.05	4%	Q9FIE3
sp|Q9S7J7|CB22_ARATH	LHCB2.2	Chlorophyll a-b binding protein 2.2, chloroplastic OS=Arabidopsis thaliana OX=3702 GN=LHCB2.2 PE=1 SV=1	28659	258	11(7)	7(4)	0.73	38%	Q9S7J7	SUBCELLULAR LOCATION: Plastid, Chloroplast thylakoid membrane {ECO:0000269|PubMed:23995216}; Multi-pass membrane protein {ECO:0000255}.
sp|Q9SHE7|RUB1_ARATH	RUB1	Ubiquitin-NEDD8-like protein RUB1 OS=Arabidopsis thaliana OX=3702 GN=RUB1 PE=1 SV=3	17386	834	32(25)	6(6)	2.46	35%	Q9SHE7
sp|Q9SB64|NBR1_ARATH	NBR1	Protein NBR1 homolog OS=Arabidopsis thaliana OX=3702 GN=NBR1 PE=1 SV=1	76879	38	3(3)	2(2)	0.09	3%	Q9SB64
sp|O04331|PHB3_ARATH	PHB3	Prohibitin-3, mitochondrial OS=Arabidopsis thaliana OX=3702 GN=PHB3 PE=1 SV=1	30381	19	1(1)	1(1)	0.11	3%	O04331
sp|P93736|SYVM1_ARATH	TWN2	Valine--tRNA ligase, mitochondrial 1 OS=Arabidopsis thaliana OX=3702 GN=TWN2 PE=1 SV=2	126816	23	8(1)	3(1)	0.03	3%	P93736
sp|Q9STW6|HSP7F_ARATH	HSP70-6	Heat shock 70 kDa protein 6, chloroplastic OS=Arabidopsis thaliana OX=3702 GN=HSP70-6 PE=1 SV=1	76575	30	5(2)	4(1)	0.04	3%	Q9STW6	SUBCELLULAR LOCATION: Plastid, Chloroplast stroma {ECO:0000269|PubMed:18997426, ECO:0000269|PubMed:20506024}.
sp|Q9CA78|NMAT4_ARATH	NMAT4	Nuclear intron maturase 4, mitochondrial OS=Arabidopsis thaliana OX=3702 GN=NMAT4 PE=3 SV=2	91237	22	4(1)	3(1)	0.04	3%	Q9CA78	SUBCELLULAR LOCATION: [Isoform 1]: Mitochondrion {ECO:0000269|PubMed:19946041, ECO:0000269|PubMed:24506473}.; SUBCELLULAR LOCATION: [Isoform 2]: Plastid, Chloroplast {ECO:0000269|PubMed:19946041, ECO:0000269|PubMed:24506473}.
sp|Q56YN8|SMC3_ARATH	SMC3	Structural maintenance of chromosomes protein 3 OS=Arabidopsis thaliana OX=3702 GN=SMC3 PE=2 SV=1	139856	19	7(1)	5(1)	0.02	3%	Q56YN8
sp|Q9SEL6|VTI11_ARATH	VTI11	Vesicle transport v-SNARE 11 OS=Arabidopsis thaliana OX=3702 GN=VTI11 PE=1 SV=2	25049	20	1(1)	1(1)	0.13	3%	Q9SEL6
sp|Q9SJE1|CHLD_ARATH	CHLD	Magnesium-chelatase subunit ChlD, chloroplastic OS=Arabidopsis thaliana OX=3702 GN=CHLD PE=1 SV=3	83688	19	2(1)	2(1)	0.04	2%	Q9SJE1	SUBCELLULAR LOCATION: Plastid, Chloroplast {ECO:0000305}.
sp|F4I9A2|TNO1_ARATH	TNO1	Trans-Golgi network-localized SYP41-interacting protein 1 OS=Arabidopsis thaliana OX=3702 GN=TNO1 PE=1 SV=2	198195	16	11(0)	4(0)	0.02	2%	F4I9A2
sp|Q9M0G4|TYDC2_ARATH	TYRDC	Tyrosine decarboxylase 2 OS=Arabidopsis thaliana OX=3702 GN=TYRDC PE=1 SV=1	61222	27	3(1)	2(1)	0.05	2%	Q9M0G4
sp|O65570|VILI4_ARATH	VLN4	Villin-4 OS=Arabidopsis thaliana OX=3702 GN=VLN4 PE=1 SV=1	109829	16	3(1)	3(1)	0.03	2%	O65570
sp|B9DGD6|ACS_ARATH	ACS	Acetyl-coenzyme A synthetase, chloroplastic/glyoxysomal OS=Arabidopsis thaliana OX=3702 GN=ACS PE=1 SV=1	82749	29	3(1)	2(1)	0.04	2%	B9DGD6	SUBCELLULAR LOCATION: Plastid, Chloroplast. Glyoxysome.
sp|Q9M353|CHX20_ARATH	CHX20	Cation/H(+) antiporter 20 OS=Arabidopsis thaliana OX=3702 GN=CHX20 PE=2 SV=1	91837	16	2(1)	2(1)	0.04	2%	Q9M353
sp|Q1KPV0|FZL_ARATH	FZL	Probable transmembrane GTPase FZO-like, chloroplastic OS=Arabidopsis thaliana OX=3702 GN=FZL PE=1 SV=1	101181	17	6(1)	3(1)	0.03	2%	Q1KPV0	SUBCELLULAR LOCATION: Plastid, Chloroplast inner membrane {ECO:0000269|PubMed:16617119}; Multi-pass membrane protein {ECO:0000255}. Plastid, Chloroplast thylakoid membrane {ECO:0000269|PubMed:16617119}; Multi-pass membrane protein {ECO:0000255}. Note=Localizes in a punctate pattern in Chloroplasts. {ECO:0000269|PubMed:16617119}.
sp|Q9LL84|DNLI4_ARATH	LIG4	DNA ligase 4 OS=Arabidopsis thaliana OX=3702 GN=LIG4 PE=1 SV=1	138849	24	3(1)	3(1)	0.02	2%	Q9LL84
sp|Q9LTT8|VCS_ARATH	VCS	Enhancer of mRNA-decapping protein 4 OS=Arabidopsis thaliana OX=3702 GN=VCS PE=1 SV=1	146599	20	7(1)	4(1)	0.02	2%	Q9LTT8
sp|P22954|HS702_ARATH	HSP70-2	Heat shock 70 kDa protein 2 OS=Arabidopsis thaliana OX=3702 GN=HSP70-2 PE=1 SV=2	71741	227	15(11)	11(8)	0.50	19%	P22954
sp|Q9LHA8|HS704_ARATH	HSP70-4	Heat shock 70 kDa protein 4 OS=Arabidopsis thaliana OX=3702 GN=HSP70-4 PE=1 SV=1	71456	201	13(9)	9(6)	0.37	15%	Q9LHA8
sp|P21240|CPNB1_ARATH	CPN60B1	Chaperonin 60 subunit beta 1, chloroplastic OS=Arabidopsis thaliana OX=3702 GN=CPN60B1 PE=1 SV=3	64169	124	9(4)	8(4)	0.22	14%	P21240	SUBCELLULAR LOCATION: Plastid, Chloroplast stroma {ECO:0000269|PubMed:19344532}.
sp|P38666|RL242_ARATH	RPL24B	60S ribosomal protein L24-2 OS=Arabidopsis thaliana OX=3702 GN=RPL24B PE=1 SV=2	18734	19	2(1)	2(1)	0.18	12%	P38666
sp|Q9FN48|CAS_ARATH	CAS	Calcium sensing receptor, chloroplastic OS=Arabidopsis thaliana OX=3702 GN=CAS PE=1 SV=1	41374	13	3(1)	3(1)	0.08	11%	Q9FN48	SUBCELLULAR LOCATION: Plastid, Chloroplast thylakoid membrane {ECO:0000269|PubMed:18331354, ECO:0000269|PubMed:18507772}; Single-pass membrane protein {ECO:0000269|PubMed:18331354, ECO:0000269|PubMed:18507772}; Stromal side {ECO:0000269|PubMed:18331354, ECO:0000269|PubMed:18507772}.
sp|Q93YP0|UEV1A_ARATH	UEV1A	Ubiquitin-conjugating enzyme E2 variant 1A OS=Arabidopsis thaliana OX=3702 GN=UEV1A PE=1 SV=1	18068	22	2(1)	2(1)	0.19	11%	Q93YP0
sp|Q9FMU6|MPCP3_ARATH	MPT3	Mitochondrial phosphate carrier protein 3, mitochondrial OS=Arabidopsis thaliana OX=3702 GN=MPT3 PE=1 SV=1	40463	58	4(2)	3(1)	0.17	10%	Q9FMU6
sp|Q93VT9|RL101_ARATH	RPL10A	60S ribosomal protein L10-1 OS=Arabidopsis thaliana OX=3702 GN=RPL10A PE=1 SV=1	25357	40	3(2)	3(2)	0.28	10%	Q93VT9
sp|Q8LBP4|ALB3_ARATH	ALB3	Inner membrane protein ALBINO3, chloroplastic OS=Arabidopsis thaliana OX=3702 GN=ALB3 PE=1 SV=2	50271	18	3(1)	1(1)	0.07	1%	Q8LBP4	SUBCELLULAR LOCATION: Plastid, Chloroplast thylakoid membrane {ECO:0000269|PubMed:12217076, ECO:0000269|PubMed:9165749}; Multi-pass membrane protein {ECO:0000269|PubMed:12217076, ECO:0000269|PubMed:9165749}.
sp|Q9LI74|CHUP1_ARATH	CHUP1	Protein CHUP1, chloroplastic OS=Arabidopsis thaliana OX=3702 GN=CHUP1 PE=1 SV=1	111957	16	4(2)	2(1)	0.03	1%	Q9LI74	SUBCELLULAR LOCATION: Plastid, Chloroplast outer membrane {ECO:0000269|PubMed:14615600, ECO:0000269|PubMed:18193273, ECO:0000269|PubMed:18431481, ECO:0000269|PubMed:18715957}; Peripheral membrane protein {ECO:0000269|PubMed:14615600, ECO:0000269|PubMed:18193273, ECO:0000269|PubMed:18431481, ECO:0000269|PubMed:18715957}; Cytoplasmic side {ECO:0000269|PubMed:14615600, ECO:0000269|PubMed:18193273, E…
sp|Q0WP44|HASTY_ARATH	HST1	Protein HASTY 1 OS=Arabidopsis thaliana OX=3702 GN=HST1 PE=1 SV=1	134183	18	1(1)	1(1)	0.02	1%	Q0WP44
sp|Q15KI9|PHYLO_ARATH	PHYLLO	Protein PHYLLO, chloroplastic OS=Arabidopsis thaliana OX=3702 GN=PHYLLO PE=2 SV=2	191829	14	2(1)	2(1)	0.02	1%	Q15KI9	SUBCELLULAR LOCATION: Plastid, Chloroplast membrane {ECO:0000305}; Single-pass membrane protein {ECO:0000305}.
sp|Q8VZ40|PUB14_ARATH	PUB14	U-box domain-containing protein 14 OS=Arabidopsis thaliana OX=3702 GN=PUB14 PE=1 SV=1	69981	18	6(1)	1(1)	0.05	1%	Q8VZ40
sp|Q9LNW3|P2C03_ARATH	AIP1	Protein phosphatase 2C 3 OS=Arabidopsis thaliana OX=3702 GN=AIP1 PE=1 SV=1	50530	21	1(1)	1(1)	0.07	1%	Q9LNW3
sp|Q0PCS3|CHR25_ARATH	CHR25	Protein CHROMATIN REMODELING 25 OS=Arabidopsis thaliana OX=3702 GN=CHR25 PE=1 SV=1	103163	16	6(1)	3(1)	0.03	1%	Q0PCS3
sp|Q940T5|RDUF2_ARATH	DURF2	E3 ubiquitin-protein ligase RDUF2 OS=Arabidopsis thaliana OX=3702 GN=DURF2 PE=1 SV=1	44981	16	1(1)	1(1)	0.07	1%	Q940T5
sp|Q0WP36|MOT2_ARATH	MOT2	Molybdate transporter 2 OS=Arabidopsis thaliana OX=3702 GN=MOT2 PE=1 SV=2	49976	18	2(1)	1(1)	0.07	1%	Q0WP36
sp|Q9LFX9|PTR13_ARATH	NPF2.12	Protein NRT1/ PTR FAMILY 2.12 OS=Arabidopsis thaliana OX=3702 GN=NPF2.12 PE=1 SV=2	65401	17	1(1)	1(1)	0.05	1%	Q9LFX9
sp|Q9FGT1|ROS3_ARATH	ROS3	Protein REPRESSOR OF SILENCING 3 OS=Arabidopsis thaliana OX=3702 GN=ROS3 PE=2 SV=1	81372	16	2(1)	1(1)	0.04	1%	Q9FGT1
sp|Q8L3P4|THAL_ARATH	THAL	Protein THALLO OS=Arabidopsis thaliana OX=3702 GN=THAL PE=1 SV=1	73985	16	2(2)	1(1)	0.04	1%	Q8L3P4
sp|F4KCC2|PRT6_ARATH	PRT6	E3 ubiquitin-protein ligase PRT6 OS=Arabidopsis thaliana OX=3702 GN=PRT6 PE=1 SV=1	227868	16	2(1)	2(1)	0.01	0%	F4KCC2
